# Supplementary material for: Incomplete inhibition of HIV infection results in more HIV infected lymph node cells by reducing cell death
Source: eLife. 2018 Mar 20;7:e30134. doi: 10.7554/eLife.30134 (PMC5896883; doi:10.7554/eLife.30134)
Supplement: Source code 1. [file elife-30134-code1.m]

clear all;

close all;

% numberInfectiousUnits =1:100;

lambda =20;
%drugVect = 1:40;

%pInfection = 0.5;

lambdaVect = linspace(20, 0.08, 50);  %%%lambda/d
%lambdaVect = lambda./drugVect;


%lambdaVect = lambda./drugVect;

%drugVect = linspace(0, 1, 20);

%drugVect = 1:20;

pDie = 0.4;

pInfectionVect = linspace(0, 1);

%pDieVect = linspace(0, 1);

for infIndex =1:numel(pInfectionVect)
    
    pInfection = pInfectionVect(infIndex);
    
    for lambdaIndex =1:numel(lambdaVect)
        
        lambda = lambdaVect(lambdaIndex);
    
    %pLiveInfected = (1-(1-pInfection)^lambda)*(1-pDie)^lambda;
     pLiveInfected = exp(-lambda*pDie)*(1-exp((-lambda*pInfection)*(1-pDie)));
     
     pLive= exp(-pDie*lambda);
     
     fracInfect = pLiveInfected/pLive;
    
    liveInfectMat(lambdaIndex, infIndex) = pLiveInfected;
    
    fracInfectMat(lambdaIndex, infIndex) = fracInfect;
    
    end

end

liveInfectMatFlip = flipud(liveInfectMat);

dVect = 1./lambdaVect;

figure1 = figure;

% Create axes
% Create axes
axes1 = axes('Parent',figure1,'YScale','log','YMinorTick','off',...
    'Layer','top','FontSize',32,'YColor',[0 0 0],'XColor',[0 0 0], 'LineWidth', 2, 'YTick', [0.1 1 10], 'YTickLabel',{'0.1','1', '10'});
%%%IF LOWER EDGE OF FIG CUT, TRY RESETTING FONTSIZE
% xlim(axes1,[0 1]);

%ylim(axes1,[0.05 max(dVect)]);

ylim(axes1,[0.05 max(dVect)+0.05]);

caxis([0, 0.3238])
box(axes1,'off');

axis square
hold(axes1,'all');

% % % set(gcf,'renderer','painters')
% % % 
% % % %set(gca,'ticklength',0.3*get(gca,'ticklength'))
% % % 
xhandle=xlabel('');
yhandle=ylabel('');

set(xhandle,'Fontname','Calibri')
set(yhandle,'Fontname','Calibri')

cd('\\fs01\Lab\PI Sigal Lab\papersInProgress\revisionLJsubFeb18\tex')


h= pcolor(pInfectionVect, dVect, liveInfectMat);

set(gca,'YScale','log');

set(gca,'layer','bottom')
grid on
shading interp
set(gca,'tickdir','out')

%%%increase tick length
set(gca,'ticklength',2*get(gca,'ticklength'))

% Create colorbar
%colorbar('peer',axes1, 'FontSize',14);


set(0,'DefaultFigureColor',[1 1 1]); %%%prints white background fig

%set(h, 'EdgeColor', 'none');

saveas(gcf,'fig1_04test','jpg')

 %print -r600 -dtiff fig1Apoint025;
