# Supplementary material for: Incomplete inhibition of HIV infection results in more HIV infected lymph node cells by reducing cell death
Source: eLife. 2018 Mar 20;7:e30134. doi: 10.7554/eLife.30134 (PMC5896883; doi:10.7554/eLife.30134)
Supplement: Source code 4. [file elife-30134-code4.m]

clear all

close all


%%%%cell-cell, last 26 (starting at 3158) are new for revision
combinedIntNoDrug = [2	5	4	4	1	2	1	4	2	5	1	2	5	5	5	1	3	5	3	7	4	1	0	5	5	3	2	0	8	2	2	2	1	7	3	1	5	8	1	5	3	9	2	1	2	3	1	2	4	2	4	4	2	2	3	5	0	2	4	0];


%%%%%
cellFree = [1	0	0	0	0	0	0	1	0	0	0	1	1	1	1	0	0	0	0	0	0	0	1	0	0	0	0	0	0	0];


distInt= hist(combinedIntNoDrug, 10);

%%%%fit 2 peak poisson  p(x) = ((mu^x)*exp(-mu))/x!

% % % % vectCopies = 0:9;
% % % % 
% % % % expPdf = distInt./sum(distInt);
% % % % 
% % % % mu1 =1; %%%%set the first mean as cell-free infection 
% % % % 
% % % %  for alphaIndex = 1:100;
% % % %      
% % % %      alpha = alphaIndex/100;
% % % %     
% % % %   for mu2Index = 1:100
% % % %     
% % % %     mu2 = mu2Index/10;
% % % %     
% % % %     %for alphaIndex = 1:10
% % % %         
% % % %        
% % % %     
% % % %     pdfDoublePoisson = alpha.*((mu1.^vectCopies).*exp(-mu1))./factorial(vectCopies)+(1-alpha).*((mu2.^vectCopies).*exp(-mu2))./factorial(vectCopies);
% % % % 
% % % % %cumsumPoisson= cumsum(pdfPoisson);
% % % %     
% % % %     sumResiduals = sum((pdfDoublePoisson-expPdf).^2);
% % % %     
% % % %     resMatrix(alphaIndex, mu2Index) = sumResiduals;
% % % % 
% % % %     %end
% % % % 
% % % %   end
% % % % 
% % % % end

% % % [alphaIndexBest, mu2IndexBest] = find(resMatrix==min(min(resMatrix)))
% % % 
% % % alphaBest = alphaIndexBest/100
% % % 
% % % mu2Best = mu2IndexBest/10
% % % 
% % % pdfDoublePoissonBest = alphaBest.*((mu1.^vectCopies).*exp(-mu1))./factorial(vectCopies)+(1-alphaBest).*((mu2Best.^vectCopies).*exp(-mu2Best))./factorial(vectCopies)

%cumsumPoisson= cumsum(pdfPoisson)

% Create figure
figure1 = figure;

% Create axes
axes1 = axes('Parent',figure1,'XTickLabel',{'0','1', '2','3', '4','5', '6','7','8','9'},'XTick',[1 2 3 4 5 6 7 8 9 10],...
    'FontSize',20, 'LineWidth',3);
 axis('square')
xlim(axes1,[0 11]);
ylim(axes1,[0 max(distInt./numel(combinedIntNoDrug))+0.04]);

box(axes1,'off');
hold(axes1,'all');

% Create bar
bar(distInt./numel(combinedIntNoDrug),'FaceColor',[1 1 1],'LineWidth',3);

set(gcf,'renderer','painters')

set(gca,'ticklength',0.3*get(gca,'ticklength'))

xhandle=xlabel('')
yhandle=ylabel('')

set(xhandle,'Fontname','Calibri')
set(yhandle,'Fontname','Calibri')


cd('\\fs01\Lab\PI Sigal Lab\papersInProgress\optimumLaurelle\revision\revisionFigures')
saveas(gcf,'histRevWt','meta')

hold off

% Create figure
figure1 = figure;

% Create axes
axes1 = axes('Parent',figure1,'XTickLabel',{'0','1', '2','3', '4','5', '6','7','8','9'},'XTick',[1 2 3 4 5 6 7 8 9 10],...
    'FontSize',20, 'LineWidth',3);
 axis('square')
xlim(axes1,[0 11]);
ylim(axes1,[0 max(distInt./numel(combinedIntNoDrug))+0.04]);

box(axes1,'off');
hold(axes1,'all');

% Create bar
bar(distInt./numel(combinedIntNoDrug),'FaceColor',[1 1 1],'LineWidth',3);

set(gcf,'renderer','painters')

set(gca,'ticklength',0.3*get(gca,'ticklength'))

xhandle=xlabel('')
yhandle=ylabel('')

set(xhandle,'Fontname','Calibri')
set(yhandle,'Fontname','Calibri')


hold on


%%%%PLOT DIST BASED ON RICHARD'S NUMBERS

%%%BEST FITS FROM RICHARD AT 1:9

% % % % % Poisson: 126.51 mean: 3.12 chisq: 0.0509
% % % % % p: [0.044, 0.138, 0.215, 0.224, 0.174, 0.109, 0.056, 0.025, 0.01, 0.003,
% % % % % 0.001, 0.0]
% % % % % 
% % % % % Gauss 129.15 mean: 3.12 var: 4.34 chisq: 0.0428
% % % % % p: [0.063, 0.114, 0.166, 0.191, 0.175, 0.127, 0.073, 0.034, 0.012,
% % % % % 0.004, 0.001, 0.0]
% % % % % 
% % % % % Poisson mix1: 125.23 low: 1.01, high: 3.54, mix:0.18 chisq: 0.1479
% % % % % p: [0.088, 0.149, 0.182, 0.188, 0.159, 0.111, 0.066, 0.033, 0.015,
% % % % % 0.006, 0.002, 0.001]
% % % % % 
% % % % % Poisson mix2: 125.98 low: 0.26, high: 3.25, mix:0.05 chisq: 0.0678
% % % % % p: [0.073, 0.129, 0.196, 0.212, 0.172, 0.112, 0.061, 0.028, 0.011,
% % % % % 0.004, 0.001, 0.0]
% % % % % 
% % % % % Poisson mix free: 124.54 low: 2.04, high: 4.31, mix:0.53 chisq: 0.1689
% % % % % p: [0.075, 0.167, 0.201, 0.182, 0.141, 0.099, 0.064, 0.037, 0.019,
% % % % % 0.009, 0.004, 0.002]

%distInt(find(distInt==0))=0.01;

% % % % % pd = fitdist(combinedIntNoDrug','Normal');
% % % % % 
% % % % % mu = pd.mu;
% % % % % 
% % % % % sigma = pd.sigma;

%%%%GET THE CONTINOUS PDFS FOR LINSPACE (1,9)

vectCopies = 0:9;
%%%vectCopies = linspace(0,9);%%%can't calc poisson over linspace since factorial integers only

muGauss = 3.12;

sigmaGauss = sqrt(4.34);

muPoisson = 3.12;

mu1DoublePoisson = 2.04;
mu2DoublePoisson = 4.31;
alpha = 0.53; %%%mix between mu1 and mu2

pdfNorm = normpdf(vectCopies, muGauss, sigmaGauss);

%plot(linspace(1,10), pdf1, 'LineStyle', '-', 'Color', [0 0 1], 'LineWidth',3);

hold on


pdfPoisson = (muPoisson.^vectCopies.*exp(-muPoisson))./factorial(vectCopies);
pdfDoublePoisson = (alpha.*(((mu1DoublePoisson.^vectCopies).*exp(-mu1DoublePoisson))./factorial(vectCopies)))+((1-alpha).*(((mu2DoublePoisson.^vectCopies).*exp(-mu2DoublePoisson))./factorial(vectCopies)));

matrixPdf = [pdfNorm; pdfPoisson; pdfDoublePoisson];

%plot(linspace(1,10), matrixPdf, 'LineStyle', '-',  'LineWidth',3);%%%'Color', [0.13 0.55 0.13],

plot(1:10, matrixPdf, 'LineStyle', '-',  'LineWidth',3);%%%'Color', [0.13 0.55 0.13],

cd('\\fs01\Lab\PI Sigal Lab\papersInProgress\optimumLaurelle\revision\revisionFigures')

saveas(gcf,'histRevWtPdf','meta')


%%%%to calculate residuals
% Create figure
% figure1 = figure;
% 
% % Create axes
% axes1 = axes('Parent',figure1,'XTickLabel',{'0','1', '2','3', '4','5', '6','7','8','9'},'XTick',[1 2 3 4 5 6 7 8 9 10],...
%     'FontSize',20, 'LineWidth',3);
%  axis('square')
% xlim(axes1,[0 11]);
% ylim(axes1,[0 1]);
% 
% box(axes1,'off');
% hold(axes1,'all');
% 
% 
% 
% pdf1 = normpdf(0:9, mu, sigma);

% % % % % normalCumsum = cumsum(pdf1);
% % % % % 
% % % % % expCumsum = cumsum(distInt./sum(distInt));
% % % % % 
% % % % % doublePoissonCumsum = cumsum(pdfDoublePoissonBest)
% % % % % 
% % % % % matrixDist = [normalCumsum; doublePoissonCumsum];
% % % % % 
% % % % % plot(0:9, matrixDist, 'LineWidth', 2.5)
% % % % % 
% % % % % hold on
% % % % % 
% % % % % plot(0:9, expCumsum, 'k', 'Marker', 'o','MarkerSize', 8, 'LineStyle','none', 'LineWidth', 2.5)
% % % % % 
% % % % % set(gcf,'renderer','painters')
% % % % % 
% % % % % set(gca,'ticklength',0.3*get(gca,'ticklength'))
% % % % % 
% % % % % xhandle=xlabel('')
% % % % % yhandle=ylabel('')
% % % % % 
% % % % % set(xhandle,'Fontname','Calibri')
% % % % % set(yhandle,'Fontname','Calibri')
% % % % % 
% % % % % sumResidualsCumsumNormal = sum((normalCumsum-expCumsum).^2);
% % % % % 
% % % % % sumResidualsCumsumBi = sum((doublePoissonCumsum-expCumsum).^2);

% 
% cd('\\fs01\Lab\PI Sigal Lab\papersInProgress\optimumLaurelle\revision\revisionFigures')
% 
% 
% saveas(gcf,'histRevWtCdf','meta')

%%%%%%%%%%%%%%%%%%%%%%%%%%%%%%%%%%%%%%%%%%%%%%%%%%%%%%%%%%%%%%%%%%%%%%%%%cell-free
distIntCellFree = hist(cellFree, 2);
% Create figure
figure1 = figure;

% Create axes
axes1 = axes('Parent',figure1,'XTickLabel',{'0','1'},'XTick',[1 2],...
    'FontSize',60, 'LineWidth',9);
 axis('square')
xlim(axes1,[0.5 2.5]);
ylim(axes1,[0 max(distIntCellFree./numel(cellFree))+0.04]);

box(axes1,'off');
hold(axes1,'all');

% Create bar
bar(distIntCellFree./numel(cellFree),'FaceColor',[1 1 1],'LineWidth',8, 'BarWidth', 0.5);

set(gcf,'renderer','painters')

set(gca,'ticklength',0.3*get(gca,'ticklength'))

xhandle=xlabel('')
yhandle=ylabel('')

set(xhandle,'Fontname','Calibri')
set(yhandle,'Fontname','Calibri')


cd('\\fs01\Lab\PI Sigal Lab\papersInProgress\optimumLaurelle\revision\revisionFigures')
saveas(gcf,'histRevWtCellFree','meta')

hold off
