# Supplementary material for: Incomplete inhibition of HIV infection results in more HIV infected lymph node cells by reducing cell death
Source: eLife. 2018 Mar 20;7:e30134. doi: 10.7554/eLife.30134 (PMC5896883; doi:10.7554/eLife.30134)
Supplement: Source code 5. [file elife-30134-code5.m]

close all;
clear all;

%%%%DATA IN TWO SMALL HD (RED =D;, GREY =E:), LABELLED WITH WHITE STICKER

%%%THIS SCRIPT USED FOR SEVERAL THINGS. TO GET MEANS OF HOT AND COLD
%%%INFECTION +- efv , USE averageMultipleExperiments =1;

%%%%%%%%%%%%%%%%%%%%%%%%%%%%%%%%%%%%%%%%%%%%%%%%%%%%%%%%%%%%%%%%%%%%%%%%%
%%%inputs:

analyzeImages =0;

combineData =0;

averageAndGraph =0;

averageMultipleExperiments =1;

legendOn = 0;

fFirst = 1;

%fLast = 10;

fLast = 100;


%%%%%1) FOR ANALYZE IMAGES

%%%WAVELENGTHS USED

cfpChannel =1;

yfpChannel =1;

gfpChannel = 0;

%mCherryChannel =1;

movieDate = 20150115; 
whereDataIs = 'D:\YFPCFPsandile270115';

%%%LJ:
% % controlFOVs =[1:15];
% % hotNoDrugFOVs = [16:30];
% % hotEFVFOVs = [31:45];
% % coldNoDrugFOVs = [61:75];
% % coldEFVFOVs = [46:60];

%%%Sandile:

numberConditions = 5;

titleCondition1 = '1percent';
titleCondition2 = '2percent';
titleCondition3 = '5percent';
titleCondition4 = '20percent';
titleCondition5 = '30percent';

condition1FOVs =[1:30];
condition2FOVs = [31:60];
condition3FOVs = [61:90];
condition4FOVs = [121:150];
condition5FOVs = [91:120];

% % 1percent =[1:30];
% % 2percent = [31:60];
% % 5percent = [61:90];
% % 20percent = [121:150];
% % 30percent = [91:120];

totalFOV = 150;

timeBetweenFramesInMinutes = 30;

%%%PREFIXES COMMON TO ALL FOVS

commonprefixPhase = 'CFPYFP_w1phase_s';

commonprefixFluor = 'CFPYFP_w4mCherry_s';

commonprefixGFP = 'DvsInf_w3GFP 525_s';

commonprefixYFP = 'CFPYFP_w3YFP542_s';

commonprefixCFP = 'CFPYFP_w2CFP445_s';


%timelapseIntervalMinutes = 15;

timeStartedAfterInfectionHours= 2;


%%%%2) FOR COMBINING MULTIPLE MOVIES

%%%ORIGINAL DATA IN LOCATIONS BELOW. D IS SMALL RED EXTERNAL, E IS
%%%SMALLGREY EXTERNAL. BOTH HAVE MOVIE NAMES HAND WRITTEN ON FRONT

% % % experiment1date = 20141204;
% % % 
% % % experiment1MatfileLocation = 'E:\moviesToAnalyze\deathVsInfectionSigal041214'
% % % 
% % % experiment2date = 20141222
% % % 
% % % %%%20141204allFOVcombined
% % % 
% % % experiment2MatfileLocation = 'D:\deathVsInfection221214'
% % % 
% % % experiment3date = 20150102;
% % % 
% % % experiment3MatfileLocation = 'D:\deathVsInfection020115'

%%%%USE MATFILES COPIED TO SAME FOLDER


experiment1date = 20141204;

experiment1MatfileLocation = '\\fs01\Lab\PI Sigal Lab\papersInProgress\optimumLaurelle\revision\revisionScripts';

experiment2date = 20141222

%%%20141204allFOVcombined

experiment2MatfileLocation = '\\fs01\Lab\PI Sigal Lab\papersInProgress\optimumLaurelle\revision\revisionScripts';

experiment3date = 20150102;

experiment3MatfileLocation = '\\fs01\Lab\PI Sigal Lab\papersInProgress\optimumLaurelle\revision\revisionScripts';


%%%END INPUTS
%%%%%%%%%%%%%%%%%%%%%%%%%%%%%%%%%%%%%%%%%%%%%%%%%%%%%%%%%%%%%%%%%%%%%%%%%%
if analyzeImages ==1;
%%%%%Flatfield correction image%%%%%%%%%%%%%%%%
flatfield = imread('C:\Alex\SAforBackup\movies\FFC 20140115movie RFP607 1000ms50EMgain.TIF');
%%%%%%%%%%%%%%%%%%%%%%%%%%%%%%%%%%%%%%%%%%%%%%%%%%%%%%%%%%%%%%%%%%%%
end

%%%FIND BACKGROUND USING IMTOOL

redBackground = 150;

GFPbackground = 150;

YFPbackground = 150;

CFPbackground = 150;

%%


if analyzeImages ==1;
    
    cd(whereDataIs);


for fovNumber = 61:totalFOV;
 
    

    nameOfFov = ([num2str(movieDate) 'FOV' num2str(fovNumber)]);
   
        
        cd([whereDataIs '\' nameOfFov]);
        
        bwObjectsCherryVector =[];
        numberGFPVector =[];
        numberCFPVector =[];
        numberYFPVector =[];
        numberYFPCFPVector =[];
        
        nameMatfileForStoringNumbersmCherry = ([num2str(movieDate) 'FOV' num2str(fovNumber) 'numbersmCherry']);
        nameMatfileForStoringNumbersGFP = ([num2str(movieDate) 'FOV' num2str(fovNumber) 'numbersGFP']);
        nameMatfileForStoringNumbersCFP = ([num2str(movieDate) 'FOV' num2str(fovNumber) 'numbersCFP']);
        nameMatfileForStoringNumbersYFP = ([num2str(movieDate) 'FOV' num2str(fovNumber) 'numbersYFP']);
        nameMatfileForStoringNumbersYFPCFP = ([num2str(movieDate) 'FOV' num2str(fovNumber) 'numbersYFPCFP']);
        
        %nameVectorForStoringNumbersRed = ([num2str(movieDate) 'FOV' num2str(fovNumber) 'vectormCherry']);
% % %     nameVectorForStoringNumbersGFP = ([num2str(movieDate) 'FOV' num2str(fovNumber) 'vectorGFP']);
% % %     nameVectorForStoringNumbersYFP = ([num2str(movieDate) 'FOV' num2str(fovNumber) 'vectorYFP']);
% % %     nameVectorForStoringNumbersCFP = ([num2str(movieDate) 'FOV' num2str(fovNumber) 'vectorCFP']);
% % %     nameVectorForStoringNumbersYFPCFPdoubles = ([num2str(movieDate) 'FOV' num2str(fovNumber) 'vectorYFPCFPdoubles']);
    
    nameMatfileForStoringInputCFP = ([num2str(movieDate) 'FOV' num2str(fovNumber) 'inputCFP']);
    nameMatfileForStoringInputYFP = ([num2str(movieDate) 'FOV' num2str(fovNumber) 'inputYFP']);
    nameMatfileForStoringInputGFP = ([num2str(movieDate) 'FOV' num2str(fovNumber) 'inputGFP']);
    nameMatfileForStoringInputCFPYFP = ([num2str(movieDate) 'FOV' num2str(fovNumber) 'inputCFPYFPsinglesCombined']);
        
        
        
%%%2) NORMALIZE FILES

directoryR = 'fluor';%red channel 
directoryG = 'GFP';
directoryP = 'phase';% phase 
directoryY = 'YFP';
directoryC = 'CFP';

 

prefixP = ([commonprefixPhase num2str(fovNumber) '_t' ]);
            
prefixR = ([commonprefixFluor num2str(fovNumber) '_t' ]);
            
prefixG = ([commonprefixGFP num2str(fovNumber) '_t' ]);

prefixY = ([commonprefixYFP num2str(fovNumber) '_t' ]);

prefixC = ([commonprefixCFP num2str(fovNumber) '_t' ]);


directoryRback = 'backFluor';%red channel background subtracted

directoryGback= 'backGFP';%green channel normalized

directoryYback= 'backGFP';%green channel normalized

directoryCback= 'backGFP';%green channel normalized

directoryPnorm = 'normPhase';% phase 


mkdir(directoryRback);

mkdir(directoryPnorm);


if gfpChannel == 1;
mkdir(directoryGback);
end

if yfpChannel ==1;
mkdir(directoryYback);
end

if cfpChannel ==1;
mkdir(directoryCback);
end


mkdir('kernals');

mkdir('kernalsOverPhase');

mkdir('kernalsOverFluor');

if gfpChannel == 1;
mkdir('kernalsOverGFP');
end

if cfpChannel == 1;
mkdir('kernalsOverCFP');
end

if yfpChannel == 1;
mkdir('kernalsOverYFP');
end

mkdir(['analysis' 'FOV' num2str(fovNumber)]);
    
for im = fFirst:fLast;
    
    outputNameR = ([directoryRback '\'  'backmCherry' num2str(im)  '.' 'TIF']);
   outputNameP = ([directoryPnorm '\'   'normPhase' num2str(im)  '.' 'TIF']);
   if gfpChannel == 1;
   outputNameG = ([directoryGback '\'   'backGFP' num2str(im)  '.' 'TIF']);
   end
   
   if cfpChannel == 1;
   outputNameC = ([directoryGback '\'   'backCFP' num2str(im)  '.' 'TIF']);
   end
   
   if yfpChannel == 1;
   outputNameY = ([directoryGback '\'   'backYFP' num2str(im)  '.' 'TIF']);
   end
   
   outputNameRkernals = (['Rkernals' num2str(im)  '.' 'TIF']);
   outputNamePkernals = (['Pkernals' num2str(im)  '.' 'TIF']);
   outputNameGkernals = (['Gkernals' num2str(im)  '.' 'TIF']);
   outputNameCkernals = (['Ckernals' num2str(im)  '.' 'TIF']);
   outputNameYkernals = (['Ykernals' num2str(im)  '.' 'TIF']);

   %reads in the files using the loop
   
   %red channel
    fileNameR=([directoryR '\' prefixR num2str(im) '.' 'TIF']);
    
    %green channel
    fileNameG=([directoryG '\' prefixG  num2str(im) '.' 'TIF']);
    
    %phase files
    fileNameP=([directoryP '\' prefixP  num2str(im) '.' 'TIF']);
    
    %CFP channel
    fileNameC=([directoryC '\' prefixC  num2str(im) '.' 'TIF']);
    
    %YFP channel
    fileNameY=([directoryY '\' prefixY  num2str(im) '.' 'TIF']);
    
    
    
   
    phase = imread(fileNameP);
    fluorImage = imread(fileNameR);
    
    if gfpChannel == 1;
    greenImage = imread(fileNameG);
    end
    
    if cfpChannel == 1;
        CFPimage = imread(fileNameC);
    end
    
    if yfpChannel == 1;
        YFPimage = imread(fileNameY);
    end
    
    %%%%%%%%%%%%%%%%%PHASE%%%%%%%%%%%%%%%%%%%%%%%%%%%%%%%%%%%%%%%%%%%%%%%%%%%%%%%%%%%%%%%%%%%%%%%%%
    
    phase2 =mat2gray(phase);
    
    ImNormP = imadjust(phase2,stretchlim(phase2),[]);
    
    
    imwrite(ImNormP,outputNameP, 'tif', 'Compression', 'none') ;
   cd([whereDataIs '\' nameOfFov]);
    

  %%%%%%%%%%%%%FLUOR%%%%%%%%%%%%%%%%%%%%%%%%%%%%%%%%%%%%%%%%%%%%%%%%
  
 
  
  
  %%%first, subtract background (if do flatfield first, run risk of
  %%%positive pixels being below background value after division by
  %%%flatfield. eg, if real positive pixel is 1000, flatfiled for pixel is
  %%%100, flatfileding will give 10 for the pixel, below background level
  %%%which would be approx 100)
  
  backSubFluorPreImage = imsubtract(fluorImage,redBackground);
    
  %%%%%%%%%%%flatfield normalization%%%%%%%%%%%%%%%%%%%%%%%%%%%  
    
    %this normalizes by flatfield matrix 
    %if no flatfield, set original image to image after flatfield
 
backSubFluorPreImageFlat = imdivide(backSubFluorPreImage,flatfield);
 
 

%this sets any negative values to zero after background subtraction 
 backSubFluorPreImageFlat(find(backSubFluorPreImageFlat<0) ) = 0;
 

 %%%%%%%%%%%%%%%change data structure to double%%%%%%%%%%%%%%%%%%%%%%%%%%%%%%%%%%%%%

 backSubFluorImage = mat2gray(backSubFluorPreImageFlat);

  
  imwrite(backSubFluorImage,outputNameR, 'tif', 'Compression', 'none') ;
  cd([whereDataIs '\' nameOfFov]);
  
 %%%%%%%%%%%%%GREEN IMAGE%%%%%%%%%%%%%%%%
if gfpChannel == 1;
  %subtract background
backSubGreenPreImage = imsubtract(greenImage,GFPbackground);

backSubGreenPreImageFlat = imdivide(backSubGreenPreImage,flatfield);

%this sets any negative values to zero after background subtraction 
 backSubGreenPreImageFlat(find(backSubGreenPreImageFlat<0) ) = 0;
  
  backSubGreenImage = mat2gray(backSubGreenPreImageFlat);
  
  imwrite(backSubGreenImage,outputNameG, 'tif', 'Compression', 'none') ;
  
  cd([whereDataIs '\' nameOfFov]);
end 

%%%%%%%%%%%%%CFP IMAGE%%%%%%%%%%%%%%%%
if cfpChannel == 1;
  %subtract background
backSubCFPpreImage = imsubtract(CFPimage,CFPbackground);

backSubCFPpreImageFlat = imdivide(backSubCFPpreImage,flatfield);

%this sets any negative values to zero after background subtraction 
 backSubCFPpreImageFlat(find(backSubCFPpreImageFlat<0) ) = 0;
  
  backSubCFPimage = mat2gray(backSubCFPpreImageFlat);
  
  imwrite(backSubCFPimage,outputNameC, 'tif', 'Compression', 'none') ;
  
  cd([whereDataIs '\' nameOfFov]);
end 

%%%%%%%%%%%%%CFP IMAGE%%%%%%%%%%%%%%%%
if yfpChannel == 1;
  %subtract background
backSubYFPpreImage = imsubtract(YFPimage,YFPbackground);

backSubYFPpreImageFlat = imdivide(backSubYFPpreImage,flatfield);

%this sets any negative values to zero after background subtraction 
 backSubYFPpreImageFlat(find(backSubYFPpreImageFlat<0) ) = 0;
  
  backSubYFPimage = mat2gray(backSubYFPpreImageFlat);
  
  imwrite(backSubYFPimage,outputNameY, 'tif', 'Compression', 'none') ;
  
  cd([whereDataIs '\' nameOfFov]);
end 
  
 
 cd([whereDataIs '\' nameOfFov]);
  
  
 
 
%%%%FIND KERNALS USING FLUOR IMAGE
 
 
 f = backSubFluorImage;
 
 
 
  %   create BW image
        level = 0;
        prefBW = im2bw(f, level);
       
     
     image1 = f;
 
     image = imadjust(image1, stretchlim(image1),[]);
        
        %%% Call imfind circles - turn off small radius warding to save
        %%% time
        
    
        warning('off','all');

        [cen, ~] = imfindcircles(image,[5 25]);

        roundCen = round(cen);

        [n, d] = size(image);

        matrix = zeros(n,d);
%%%%PROBLEM HERE IF ONE MCHERRY CELL
%%%Attempted to access roundCen(2,2); index out of bounds because size(roundCen)=[1,2].
%%%roundcell looks like a coordinate, so need only to go by one of the
%%%numbers. also need to take care of case if no mcherry cells
% % % % % % %         for i = 1:length(roundCen)
% % % % % % % 
% % % % % % %             matrix(roundCen(i,2),roundCen(i,1)) = 1;
% % % % % % % 
% % % % % % %         end

if numel(roundCen) == 0;
    
    bwObjects = prefBW*0;
    
else
        
        for i = 1:numel(roundCen(:,1));

            matrix(roundCen(i,2),roundCen(i,1)) = 1;

        end

        se0 = strel('line', 5, 0);
        se90 = strel('line',5, 90);

        kernels = imdilate(matrix,[se0 se90]);

        %%% Find basic bw image to remove unecessary objects

        level = 0;
        preImageBW = im2bw(image, level);
               
        seDisk = strel('disk', 1);
                
        preImBW = imclose(preImageBW, seDisk);
                     
        LB = 75;
       
        ImBW = bwareaopen(preImBW,LB);
              
        bwObjects = kernels.*prefBW;
end   
     

 
 cd('kernals');
 
 outputNameBWobjects =(['kernals'  num2str(im) '.' 'TIF' ]);

        imwrite(bwObjects, outputNameBWobjects, 'tif', 'Compression', 'none');
        
        cd([whereDataIs '\' nameOfFov]);
 
 
 %%% Count the number of objects
        
        [bwObjectsLabelled, numberObjectsCherry] = bwlabel(bwObjects);
        
        bwObjectsCherryVector = [bwObjectsCherryVector, numberObjectsCherry];
        
        
         cd([whereDataIs '\' nameOfFov]);
         cd(['analysis' 'FOV' num2str(fovNumber)]);
        save (nameMatfileForStoringNumbersmCherry, 'bwObjectsCherryVector'); 
        
        
        
 cd([whereDataIs '\' nameOfFov]);
        
          
        %%%USE KERNALS OBTAINED WITH FLUOR IMAGE TO GET NUMBER OF GFP
        %%%POSITIVE CELLS
 
        if gfpChannel == 1;
 green = backSubGreenImage;
 level = 0;
 greenBW =  im2bw(green, level);
        
 greenCutByKernals = greenBW.* bwObjects;
 
 %%% Count the number of objects
        
        [greenCutByKernalsLabelled, numberGreen] = bwlabel(greenCutByKernals);
        
        numberGFPVector = [numberGFPVector, numberGreen];
        
    %%%save
    
   cd(['analysis' 'FOV' num2str(fovNumber)]);
   
   
  save (nameMatfileForStoringNumbersGFP, 'numberGFPVector'); 
  
  cd([whereDataIs '\' nameOfFov]);
  
        end
  
  %%%USE KERNALS OBTAINED WITH FLUOR IMAGE TO GET NUMBER OF CFP
        %%%POSITIVE CELLS
 
        if cfpChannel == 1;
 cyan = backSubCFPimage;
 level = 0;
 cyanBW =  im2bw(cyan, level);
        
 cyanCutByKernals = cyanBW.* bwObjects;
 
 %%% Count the number of objects
        
        [cyanCutByKernalsLabelled, numberCyan] = bwlabel(cyanCutByKernals);
        
        numberCFPVector = [numberCFPVector, numberCyan];
        
    %%%save
    
   cd(['analysis' 'FOV' num2str(fovNumber)]);
   
   
  save (nameMatfileForStoringNumbersCFP, 'numberCFPVector'); 
  
  cd([whereDataIs '\' nameOfFov]);
  
        end
  
   %%%USE KERNALS OBTAINED WITH FLUOR IMAGE TO GET NUMBER OF YFP
        %%%POSITIVE CELLS
 
        if yfpChannel == 1;
 yellow = backSubYFPimage;
 level = 0;
 yellowBW =  im2bw(yellow, level);
        
 yellowCutByKernals = yellowBW.* bwObjects;
 
 %%% Count the number of objects
        
        [yellowCutByKernalsLabelled, numberYellow] = bwlabel(yellowCutByKernals);
        
        numberYFPVector = [numberYFPVector, numberYellow];
        
    %%%save
    
   cd(['analysis' 'FOV' num2str(fovNumber)]);
   
   
  save (nameMatfileForStoringNumbersYFP, 'numberYFPVector'); 
  
  cd([whereDataIs '\' nameOfFov]);
  
        end
        
        
        %%%USE KERNALS OBTAINED WITH FLUOR IMAGE TO GET NUMBER OF YFP/CFP
        %%%DOUBLE
        %%%POSITIVE CELLS
 
        if yfpChannel == 1 && cfpChannel == 1;
 
        
 yellowCyanCutByKernals = yellowBW.*cyanBW.* bwObjects;
 
 %%% Count the number of objects
        
        [yellowCyanCutByKernalsLabelled, numberYellowCyan] = bwlabel(yellowCyanCutByKernals);
        
        numberYFPCFPVector = [numberYFPCFPVector, numberYellowCyan];
        
    %%%save
    
   cd(['analysis' 'FOV' num2str(fovNumber)]);
   
   
  save (nameMatfileForStoringNumbersYFPCFP, 'numberYFPCFPVector'); 
  
  cd([whereDataIs '\' nameOfFov]);
  
        end
        
        
 cd([whereDataIs '\' nameOfFov]);
 
 
 %%%OVERLAY KERNALS ON PHASE, FLUOR, AND GFP IMAGES BY SETTING KERNAL PIXELS AS 1
 %%%DON'T USE RGB AS TAKES FOREVER TO PROCESS MOVIE
 
 imagePhase =ImNormP;
 imageFluor = backSubFluorImage;
 
 if gfpChannel == 1;
 imageGFP = backSubGreenImage;
 end
 
 if cfpChannel == 1;
 imageCFP = backSubCFPimage;
 end
 
 if yfpChannel == 1;
 imageYFP = backSubYFPimage;
 end
 
 imageKernals = bwObjects;
 
 imagePhaseKernals = imadd(ImNormP, imageKernals);
 imageFluorKernals = imadd(imageFluor, imageKernals);
 
 if gfpChannel == 1;
 imageGFPKernals = imadd(imageGFP, imageKernals);
 end
 
 if cfpChannel == 1;
 imageCFPKernals = imadd(imageCFP, imageKernals);
 end
 
 if yfpChannel == 1;
 imageYFPKernals = imadd(imageYFP, imageKernals);
 end
 
 cd([whereDataIs '\' nameOfFov]);
 cd('kernalsOverPhase');
 imwrite(imagePhaseKernals, outputNamePkernals, 'tif', 'Compression', 'none');

 cd([whereDataIs '\' nameOfFov]);
cd('kernalsOverFluor');
imwrite(imageFluorKernals, outputNameRkernals, 'tif', 'Compression', 'none');

if gfpChannel == 1;
cd([whereDataIs '\' nameOfFov]);
cd('kernalsOverGFP');
imwrite(imageGFPKernals, outputNameGkernals, 'tif', 'Compression', 'none');
end

if cfpChannel == 1;
cd([whereDataIs '\' nameOfFov]);
cd('kernalsOverCFP');
imwrite(imageCFPKernals, outputNameCkernals, 'tif', 'Compression', 'none');
end

if yfpChannel == 1;
cd([whereDataIs '\' nameOfFov]);
cd('kernalsOverYFP');
imwrite(imageYFPKernals, outputNameYkernals, 'tif', 'Compression', 'none');
end


 cd([whereDataIs '\' nameOfFov]);
 
 
 %%%%GET INFECTED INPUT
 
 if im==1;
 
 if cfpChannel == 1;
 
 f = backSubCFPimage;
 
 
 
  %   create BW image
        level = 0;
        prefBW = im2bw(f, level);
       
     
     image1 = f;
 
     image = imadjust(image1, stretchlim(image1),[]);
        
        %%% Call imfind circles - turn off small radius warding to save
        %%% time
        
    
        warning('off','all');

        [cen, ~] = imfindcircles(image,[5 25]);

        roundCen = round(cen);

        [n, d] = size(image);

        %%%%create matrix of zeros of dimensions nxd, later fill the pixels with kernal coord
        %%%%with 1's
        matrix = zeros(n,d);
%%%%PROBLEM HERE IF ONE MCHERRY CELL
%%%Attempted to access roundCen(2,2); index out of bounds because size(roundCen)=[1,2].
%%%roundcell looks like a coordinate, so need only to go by one of the
%%%numbers. also need to take care of case if no mcherry cells
% % % % % % %         for i = 1:length(roundCen)
% % % % % % % 
% % % % % % %             matrix(roundCen(i,2),roundCen(i,1)) = 1;
% % % % % % % 
% % % % % % %         end

if numel(roundCen) == 0;
    
    bwObjects = prefBW*0;
    
else
        
        for i = 1:numel(roundCen(:,1));
%%%%fill the zeros matrix with 1's at the kernal coordinates
            matrix(roundCen(i,2),roundCen(i,1)) = 1;

        end

        se0 = strel('line', 5, 0);
        se90 = strel('line',5, 90);
        
        %%%%dilate to make keranls occupy more space - not just single
        %%%%pixel

        kernels = imdilate(matrix,[se0 se90]);

        %%% Find basic bw image to remove unecessary objects

        level = 0;
        preImageBW = im2bw(image, level);
               
        seDisk = strel('disk', 1);
                
        preImBW = imclose(preImageBW, seDisk);
                     
        LB = 75;
       
        ImBW = bwareaopen(preImBW,LB);
         
        %%%%erase kernals anywhere there are no objects
        bwObjects = kernels.*prefBW;
end   
 
 %%% Count the number of objects
        
        [bwObjectsLabelled, numberObjectsInputCFP] = bwlabel(bwObjects);
        
        ratioCFPmCherry = numberObjectsInputCFP/numberObjectsCherry;
      
         cd([whereDataIs '\' nameOfFov]);
          cd(['analysis' 'FOV' num2str(fovNumber)]);
        save (nameMatfileForStoringInputCFP, 'numberObjectsInputCFP', 'ratioCFPmCherry'); 
 cd([whereDataIs '\' nameOfFov]);
 
 end
 
 if yfpChannel == 1;
 
 f = backSubYFPimage;
 
 
 
  %   create BW image
        level = 0;
        prefBW = im2bw(f, level);
       
     
     image1 = f;
 
     image = imadjust(image1, stretchlim(image1),[]);
        
        %%% Call imfind circles - turn off small radius warding to save
        %%% time
        
    
        warning('off','all');

        [cen, ~] = imfindcircles(image,[5 25]);

        roundCen = round(cen);

        [n, d] = size(image);

        %%%%create matrix of zeros of dimensions nxd, later fill the pixels with kernal coord
        %%%%with 1's
        matrix = zeros(n,d);
%%%%PROBLEM HERE IF ONE MCHERRY CELL
%%%Attempted to access roundCen(2,2); index out of bounds because size(roundCen)=[1,2].
%%%roundcell looks like a coordinate, so need only to go by one of the
%%%numbers. also need to take care of case if no mcherry cells
% % % % % % %         for i = 1:length(roundCen)
% % % % % % % 
% % % % % % %             matrix(roundCen(i,2),roundCen(i,1)) = 1;
% % % % % % % 
% % % % % % %         end

if numel(roundCen) == 0;
    
    bwObjects = prefBW*0;
    
else
        
        for i = 1:numel(roundCen(:,1));
%%%%fill the zeros matrix with 1's at the kernal coordinates
            matrix(roundCen(i,2),roundCen(i,1)) = 1;

        end

        se0 = strel('line', 5, 0);
        se90 = strel('line',5, 90);
        
        %%%%dilate to make keranls occupy more space - not just single
        %%%%pixel

        kernels = imdilate(matrix,[se0 se90]);

        %%% Find basic bw image to remove unecessary objects

        level = 0;
        preImageBW = im2bw(image, level);
               
        seDisk = strel('disk', 1);
                
        preImBW = imclose(preImageBW, seDisk);
                     
        LB = 75;
       
        ImBW = bwareaopen(preImBW,LB);
         
        %%%%erase kernals anywhere there are no objects
        bwObjects = kernels.*prefBW;
end   
 
 %%% Count the number of objects
        
        [bwObjectsLabelled, numberObjectsInputYFP] = bwlabel(bwObjects);
        
        ratioYFPmCherry = numberObjectsInputYFP/numberObjectsCherry;
      
         cd([whereDataIs '\' nameOfFov]);
         cd(['analysis' 'FOV' num2str(fovNumber)]);
        save (nameMatfileForStoringInputYFP, 'numberObjectsInputYFP', 'ratioYFPmCherry'); 
 cd([whereDataIs '\' nameOfFov]);
 
 end
 
 if yfpChannel == 1 && cfpChannel==1;
     
     numberObjectsInputCFPYFP = numberObjectsInputYFP + numberObjectsInputCFP;
      ratioCFPYFPmCherry = numberObjectsInputCFPYFP/numberObjectsCherry;
      
      cd([whereDataIs '\' nameOfFov]);
       cd(['analysis' 'FOV' num2str(fovNumber)]);
        save (nameMatfileForStoringInputCFPYFP, 'numberObjectsInputCFPYFP', 'ratioCFPYFPmCherry'); 
 cd([whereDataIs '\' nameOfFov]);
 end
 
 if gfpChannel == 1;
 
 f = backSubGreenImage;
 
 
 
  %   create BW image
        level = 0;
        prefBW = im2bw(f, level);
       
     
     image1 = f;
 
     image = imadjust(image1, stretchlim(image1),[]);
        
        %%% Call imfind circles - turn off small radius warding to save
        %%% time
        
    
        warning('off','all');

        [cen, ~] = imfindcircles(image,[5 25]);

        roundCen = round(cen);

        [n, d] = size(image);

        %%%%create matrix of zeros of dimensions nxd, later fill the pixels with kernal coord
        %%%%with 1's
        matrix = zeros(n,d);
%%%%PROBLEM HERE IF ONE MCHERRY CELL
%%%Attempted to access roundCen(2,2); index out of bounds because size(roundCen)=[1,2].
%%%roundcell looks like a coordinate, so need only to go by one of the
%%%numbers. also need to take care of case if no mcherry cells
% % % % % % %         for i = 1:length(roundCen)
% % % % % % % 
% % % % % % %             matrix(roundCen(i,2),roundCen(i,1)) = 1;
% % % % % % % 
% % % % % % %         end

if numel(roundCen) == 0;
    
    bwObjects = prefBW*0;
    
else
        
        for i = 1:numel(roundCen(:,1));
%%%%fill the zeros matrix with 1's at the kernal coordinates
            matrix(roundCen(i,2),roundCen(i,1)) = 1;

        end

        se0 = strel('line', 5, 0);
        se90 = strel('line',5, 90);
        
        %%%%dilate to make keranls occupy more space - not just single
        %%%%pixel

        kernels = imdilate(matrix,[se0 se90]);

        %%% Find basic bw image to remove unecessary objects

        level = 0;
        preImageBW = im2bw(image, level);
               
        seDisk = strel('disk', 1);
                
        preImBW = imclose(preImageBW, seDisk);
                     
        LB = 75;
       
        ImBW = bwareaopen(preImBW,LB);
         
        %%%%erase kernals anywhere there are no objects
        bwObjects = kernels.*prefBW;
end   
 
 %%% Count the number of objects
        
        [bwObjectsLabelled, numberObjectsInputGFP] = bwlabel(bwObjects);
        
        ratioGFPmCherry = numberObjectsInputGFP/numberObjectsCherry;
      
         cd([whereDataIs '\' nameOfFov]);
         cd(['analysis' 'FOV' num2str(fovNumber)]);
        save (nameMatfileForStoringInputGFP, 'numberObjectsInputGFP', 'ratioGFPmCherry'); 
 cd([whereDataIs '\' nameOfFov]);
 
 end
 end
  
end
cd([whereDataIs '\' nameOfFov]);
cd(['analysis' 'FOV' num2str(fovNumber)]);
 
        
        figure3 = figure;

      axes1 = axes('Parent',figure3,'XMinorTick','on',...
    'FontSize',24);%%,....)%%,...
plot(1:numel(bwObjectsCherryVector), bwObjectsCherryVector, 'r',  'Marker', 'o', 'MarkerSize', 6, 'LineStyle', 'none' );%%'LineWidth', 2, 'LineStyle', '',

if gfpChannel == 1;
hold on

plot(1:numel(numberGFPVector),numberGFPVector, 'g', 'Marker', 'o', 'MarkerSize', 6, 'LineStyle', 'none' );
end

if cfpChannel == 1;
hold on

plot(1:numel(numberCFPVector),numberCFPVector, 'c', 'Marker', 'o', 'MarkerSize', 6, 'LineStyle', 'none' );
end

if yfpChannel == 1;
hold on

plot(1:numel(numberYFPVector),numberYFPVector, 'y', 'Marker', 'o', 'MarkerSize', 6, 'LineStyle', 'none' );
end

if yfpChannel == 1 && cfpChannel == 1;
hold on

plot(1:numel(numberYFPCFPVector),numberYFPCFPVector, 'g', 'Marker', 'o', 'MarkerSize', 6, 'LineStyle', 'none' );
end

print -r600 -dpdf infectedVsLive

  
 close all; 
  
 
 
 cd(whereDataIs);
end

end
%%
%%%COMBINE DATA 


   
if combineData ==1 ; 
    
    
    
    %%%allocate matrix for saving combined data from all FOVs of same treatment

matrixmCherryCells = zeros(totalFOV, numel(fFirst:fLast));

matrixGFPCells = zeros(totalFOV, numel(fFirst:fLast));
    
     nameMatfileForStoringAllFOV = ([num2str(movieDate) 'allFOVcombined']);
     
     cd(whereDataIs);

for fovNumber = 1:totalFOV;
    
    nameMatfileForStoringNumbersmCherry = ([num2str(movieDate) 'FOV' num2str(fovNumber) 'numbersmCherry']);
        nameMatfileForStoringNumbersGFP = ([num2str(movieDate) 'FOV' num2str(fovNumber) 'numbersGFP']);
        nameMatfileForStoringNumbersCFP = ([num2str(movieDate) 'FOV' num2str(fovNumber) 'numbersCFP']);
        nameMatfileForStoringNumbersYFP = ([num2str(movieDate) 'FOV' num2str(fovNumber) 'numbersYFP']);
        nameMatfileForStoringNumbersYFPCFP = ([num2str(movieDate) 'FOV' num2str(fovNumber) 'numbersYFPCFP']);
        
       
    
    nameMatfileForStoringInputCFP = ([num2str(movieDate) 'FOV' num2str(fovNumber) 'inputCFP']);
    nameMatfileForStoringInputYFP = ([num2str(movieDate) 'FOV' num2str(fovNumber) 'inputYFP']);
    nameMatfileForStoringInputGFP = ([num2str(movieDate) 'FOV' num2str(fovNumber) 'inputGFP']);
    nameMatfileForStoringInputCFPYFP = ([num2str(movieDate) 'FOV' num2str(fovNumber) 'inputCFPYFPsinglesCombined']);
    
    
    
    nameOfFov = ([num2str(movieDate) 'FOV' num2str(fovNumber)]);
        
        cd([whereDataIs '\' nameOfFov '\' 'analysisFOV' num2str(fovNumber)]);
      
        %%%load mCherry data
        load(nameMatfileForStoringNumbersmCherry);
        
        %%%combine individual traces 
        
       matrixmCherryCells(fovNumber, 1:numel(fFirst:fLast)) = bwObjectsCherryVector;
       
       
        
       if gfpChannel == 1;
           
         load(nameMatfileForStoringNumbersGFP);  
         load(nameMatfileForStoringInputGFP);  
        matrixGFPCells(fovNumber, 1:numel(fFirst:fLast)) = numberGFPVector;
        
        %%%first position of input matrix is raw input, second position is
        %%%ratio to mCherry
        inputGFP(fovNumber, 1)= numberObjectsInputGFP;
        inputGFP(fovNumber, 2)= ratioGFPmCherry;
       end
       
       
       if cfpChannel == 1;
           
         load(nameMatfileForStoringNumbersCFP);  
         load(nameMatfileForStoringInputCFP);  
        matrixCFPCells(fovNumber, 1:numel(fFirst:fLast)) = numberCFPVector;
        
        %%%first position of input matrix is raw input, second position is
        %%%ratio to mCherry
        inputCFP(fovNumber, 1)= numberObjectsInputCFP;
        inputCFP(fovNumber, 2)= ratioCFPmCherry;
       end
       
       if yfpChannel == 1;
           
         load(nameMatfileForStoringNumbersYFP);  
         load(nameMatfileForStoringInputYFP);  
        matrixYFPCells(fovNumber, 1:numel(fFirst:fLast)) = numberYFPVector;
        
        %%%first position of input matrix is raw input, second position is
        %%%ratio to mCherry
        inputYFP(fovNumber, 1)= numberObjectsInputYFP;
        inputYFP(fovNumber, 2)= ratioYFPmCherry;
       end
       
       if cfpChannel == 1 && yfpChannel == 1;
           
         load(nameMatfileForStoringNumbersYFPCFP);  
         load(nameMatfileForStoringInputCFPYFP);  
        matrixCFPYFPCells(fovNumber, 1:numel(fFirst:fLast)) = numberYFPCFPVector;
        
        %%%first position of input matrix is raw input, second position is
        %%%ratio to mCherry
        inputCFPYFP(fovNumber, 1)= numberObjectsInputCFPYFP;
        inputCFPYFP(fovNumber, 2)= ratioCFPYFPmCherry;
       end
       
      
       cd(whereDataIs);
       
       if gfpChannel == 1
        save (nameMatfileForStoringAllFOV, 'matrixmCherryCells', 'matrixGFPCells', 'inputGFP'); 
        
       elseif cfpChannel == 1 && yfpChannel == 1
       
           save (nameMatfileForStoringAllFOV, 'matrixmCherryCells', 'matrixCFPCells', 'matrixYFPCells', 'matrixCFPYFPCells' ,'inputCFP', 'inputYFP', 'inputCFPYFP'); 
           
       elseif cfpChannel == 1 && yfpChannel == 0
       
           save (nameMatfileForStoringAllFOV, 'matrixmCherryCells', 'matrixCFPCells', 'inputCFP'); 
           
      elseif cfpChannel == 0 && yfpChannel == 1
       
           save (nameMatfileForStoringAllFOV, 'matrixmCherryCells', 'matrixYFPCells', 'inputYFP'); 
           
       end
        
       
    
    
    end
    
end
    
   %%%%AVERAGE AND GRAPH     
        
if averageAndGraph ==1;

    cd(whereDataIs); 
    
    nameMatfileForStoringAllFOV = ([num2str(movieDate) 'allFOVcombined']);
    
    load (nameMatfileForStoringAllFOV);
    
    condition1matrixmCherry = matrixmCherryCells(condition1FOVs,:);
    condition2matrixmCherry = matrixmCherryCells(condition2FOVs,:);
    condition3matrixmCherry = matrixmCherryCells(condition3FOVs,:);
    condition4matrixmCherry = matrixmCherryCells(condition4FOVs,:);
    condition5matrixmCherry = matrixmCherryCells(condition5FOVs,:);
    
    
    
    meanCondition1mCherry= mean(condition1matrixmCherry);
    meanCondition2mCherry= mean(condition2matrixmCherry);
    meanCondition3mCherry= mean(condition3matrixmCherry);
    meanCondition4mCherry= mean(condition4matrixmCherry);
    meanCondition5mCherry= mean(condition5matrixmCherry);
    
    seCondition1mCherry = std(condition1matrixmCherry)./numel(condition1FOVs);
    seCondition2mCherry = std(condition2matrixmCherry)./numel(condition2FOVs);
    seCondition3mCherry = std(condition3matrixmCherry)./numel(condition3FOVs);
    seCondition4mCherry = std(condition4matrixmCherry)./numel(condition4FOVs);
    seCondition5mCherry = std(condition5matrixmCherry)./numel(condition5FOVs);
    
    
    if gfpChannel == 1;
        
        condition1matrixGFP = matrixGFPCells(condition1FOVs,:);
        condition2matrixGFP = matrixGFPCells(condition2FOVs,:);
        condition3matrixGFP = matrixGFPCells(condition3FOVs,:);
        condition4matrixGFP = matrixGFPCells(condition4FOVs,:);
        condition5matrixGFP = matrixGFPCells(condition5FOVs,:);
        
        condition1InputFractionGFP = inputGFP(condition1FOVs,2);
        condition2InputFractionGFP = inputGFP(condition2FOVs,2);
        condition3InputFractionGFP = inputGFP(condition3FOVs,2);
        condition4InputFractionGFP = inputGFP(condition4FOVs,2);
        condition5InputFractionGFP = inputGFP(condition5FOVs,2);
        
    meanCondition1GFP= mean(condition1matrixGFP);
    meanCondition2GFP= mean(condition2matrixGFP);
    meanCondition3GFP= mean(condition3matrixGFP);
    meanCondition4GFP= mean(condition4matrixGFP);
    meanCondition5GFP= mean(condition5matrixGFP);
    
    seCondition1GFP = std(condition1matrixGFP)./numel(condition1FOVs);
    seCondition2GFP = std(condition2matrixGFP)./numel(condition2FOVs);
    seCondition3GFP = std(condition3matrixGFP)./numel(condition3FOVs);
    seCondition4GFP = std(condition4matrixGFP)./numel(condition4FOVs);
    seCondition5GFP = std(condition5matrixGFP)./numel(condition5FOVs);
    
    meanCondition1GFPInput= mean(condition1InputFractionGFP);
    meanCondition2GFPInput= mean(condition2InputFractionGFP);
    meanCondition3GFPInput= mean(condition3InputFractionGFP);
    meanCondition4GFPInput= mean(condition4InputFractionGFP);
    meanCondition5GFPInput= mean(condition5InputFractionGFP);
        
    
    end
    
    if cfpChannel == 1;
        
        condition1matrixCFP = matrixCFPCells(condition1FOVs,:);
        condition2matrixCFP = matrixCFPCells(condition2FOVs,:);
        condition3matrixCFP = matrixCFPCells(condition3FOVs,:);
        condition4matrixCFP = matrixCFPCells(condition4FOVs,:);
        condition5matrixCFP = matrixCFPCells(condition5FOVs,:);
        
        condition1InputFractionCFP = inputCFP(condition1FOVs,2);
        condition2InputFractionCFP = inputCFP(condition2FOVs,2);
        condition3InputFractionCFP = inputCFP(condition3FOVs,2);
        condition4InputFractionCFP = inputCFP(condition4FOVs,2);
        condition5InputFractionCFP = inputCFP(condition5FOVs,2);
        
    meanCondition1CFP= mean(condition1matrixCFP);
    meanCondition2CFP= mean(condition2matrixCFP);
    meanCondition3CFP= mean(condition3matrixCFP);
    meanCondition4CFP= mean(condition4matrixCFP);
    meanCondition5CFP= mean(condition5matrixCFP);
    
    seCondition1CFP = std(condition1matrixCFP)./numel(condition1FOVs);
    seCondition2CFP = std(condition2matrixCFP)./numel(condition2FOVs);
    seCondition3CFP = std(condition3matrixCFP)./numel(condition3FOVs);
    seCondition4CFP = std(condition4matrixCFP)./numel(condition4FOVs);
    seCondition5CFP = std(condition5matrixCFP)./numel(condition5FOVs);
    
    meanCondition1CFPInput= mean(condition1InputFractionCFP);
    meanCondition2CFPInput= mean(condition2InputFractionCFP);
    meanCondition3CFPInput= mean(condition3InputFractionCFP);
    meanCondition4CFPInput= mean(condition4InputFractionCFP);
    meanCondition5CFPInput= mean(condition5InputFractionCFP);
        
    end
    if yfpChannel == 1;
        
        condition1matrixYFP = matrixYFPCells(condition1FOVs,:);
        condition2matrixYFP = matrixYFPCells(condition2FOVs,:);
        condition3matrixYFP = matrixYFPCells(condition3FOVs,:);
        condition4matrixYFP = matrixYFPCells(condition4FOVs,:);
        condition5matrixYFP = matrixYFPCells(condition5FOVs,:);
        
        condition1InputFractionYFP = inputYFP(condition1FOVs,2);
        condition2InputFractionYFP = inputYFP(condition2FOVs,2);
        condition3InputFractionYFP = inputYFP(condition3FOVs,2);
        condition4InputFractionYFP = inputYFP(condition4FOVs,2);
        condition5InputFractionYFP = inputYFP(condition5FOVs,2);
        
    meanCondition1YFP= mean(condition1matrixYFP);
    meanCondition2YFP= mean(condition2matrixYFP);
    meanCondition3YFP= mean(condition3matrixYFP);
    meanCondition4YFP= mean(condition4matrixYFP);
    meanCondition5YFP= mean(condition5matrixYFP);
    
    seCondition1YFP = std(condition1matrixYFP)./numel(condition1FOVs);
    seCondition2YFP = std(condition2matrixYFP)./numel(condition2FOVs);
    seCondition3YFP = std(condition3matrixYFP)./numel(condition3FOVs);
    seCondition4YFP = std(condition4matrixYFP)./numel(condition4FOVs);
    seCondition5YFP = std(condition5matrixYFP)./numel(condition5FOVs);
    
    meanCondition1YFPInput= mean(condition1InputFractionYFP);
    meanCondition2YFPInput= mean(condition2InputFractionYFP);
    meanCondition3YFPInput= mean(condition3InputFractionYFP);
    meanCondition4YFPInput= mean(condition4InputFractionYFP);
    meanCondition5YFPInput= mean(condition5InputFractionYFP);
        
    end
    if cfpChannel == 1 && yfpChannel == 1 ;
        
         condition1matrixCFPYFP = matrixCFPYFPCells(condition1FOVs,:);
        condition2matrixCFPYFP = matrixCFPYFPCells(condition2FOVs,:);
        condition3matrixCFPYFP = matrixCFPYFPCells(condition3FOVs,:);
        condition4matrixCFPYFP = matrixCFPYFPCells(condition4FOVs,:);
        condition5matrixCFPYFP = matrixCFPYFPCells(condition5FOVs,:);
        
        condition1InputFractionCFPYFP = inputCFPYFP(condition1FOVs,2);
        condition2InputFractionCFPYFP = inputCFPYFP(condition2FOVs,2);
        condition3InputFractionCFPYFP = inputCFPYFP(condition3FOVs,2);
        condition4InputFractionCFPYFP = inputCFPYFP(condition4FOVs,2);
        condition5InputFractionCFPYFP = inputCFPYFP(condition5FOVs,2);
        
    meanCondition1CFPYFP= mean(condition1matrixCFPYFP);
    meanCondition2CFPYFP= mean(condition2matrixCFPYFP);
    meanCondition3CFPYFP= mean(condition3matrixCFPYFP);
    meanCondition4CFPYFP= mean(condition4matrixCFPYFP);
    meanCondition5CFPYFP= mean(condition5matrixCFPYFP);
    
    seCondition1CFPYFP = std(condition1matrixCFPYFP)./numel(condition1FOVs);
    seCondition2CFPYFP = std(condition2matrixCFPYFP)./numel(condition2FOVs);
    seCondition3CFPYFP = std(condition3matrixCFPYFP)./numel(condition3FOVs);
    seCondition4CFPYFP = std(condition4matrixCFPYFP)./numel(condition4FOVs);
    seCondition5CFPYFP = std(condition5matrixCFPYFP)./numel(condition5FOVs);
    
    meanCondition1CFPYFPInput= mean(condition1InputFractionCFPYFP);
    meanCondition2CFPYFPInput= mean(condition2InputFractionCFPYFP);
    meanCondition3CFPYFPInput= mean(condition3InputFractionCFPYFP);
    meanCondition4CFPYFPInput= mean(condition4InputFractionCFPYFP);
    meanCondition5CFPYFPInput= mean(condition5InputFractionCFPYFP);
        
    end
    
    

timeVectorHours = (((fFirst:fLast)./(60/timeBetweenFramesInMinutes)))+ timeStartedAfterInfectionHours;


%%%1) CONDITION1
 figure1 = figure;
       
       axes1 = axes('Parent',figure1,'XMinorTick','on',...
    'FontSize',16,'FontName','Arial', 'YGrid','off');...
    %%%'XTick',[0 20 40 60 100],...
    

 axis('square')
   %'XScale','log', 'YScale','log',   
       
      
       
       % Uncomment the following line to preserve the X-limits of the axes
% % xlim([0 103]);
% % % Uncomment the following line to preserve the Y-limits of the axes
% % ylim([0.005 1.1]);

hold ('all')
       
      
     title([titleCondition1 'CFP' num2str(meanCondition1CFPInput) 'YFP' num2str(meanCondition1YFPInput)]) 
      xlabel('Hours postinfection') % x-axis label
ylabel('Cells') % y-axis label %%,'FontSize',16
     
     hold on
       
       errorbar(timeVectorHours, meanCondition1mCherry, seCondition1mCherry,...
     'LineStyle','none', 'LineWidth',2,'Color',[1 0 0],...
     'Marker','o', 'MarkerSize',5)
 
 if gfpChannel == 1;
 
 hold on
 
 errorbar(timeVectorHours, meanCondition1GFP, seCondition1GFP,...
     'LineStyle','none', 'LineWidth',2,'Color',[0 1 0],...
     'Marker','o', 'MarkerSize',5)
 
 end
 
 if cfpChannel == 1;
 
 hold on
 
 errorbar(timeVectorHours, meanCondition1CFP, seCondition1CFP,...
     'LineStyle','none', 'LineWidth',2,'Color',[0 1 1],...
     'Marker','o', 'MarkerSize',5)
 
 end
 
 if yfpChannel == 1;
 
 hold on
 
 errorbar(timeVectorHours, meanCondition1YFP, seCondition1YFP,...
     'LineStyle','none', 'LineWidth',2,'Color',[1 1 0],...
     'Marker','o', 'MarkerSize',5)
 
 end
 
if cfpChannel == 1 && yfpChannel == 1;
 
 hold on
 
 errorbar(timeVectorHours, meanCondition1CFPYFP, seCondition1CFPYFP,...
     'LineStyle','none', 'LineWidth',2,'Color',[0 1 0],...
     'Marker','o', 'MarkerSize',5)
 
 end


% % if legendOn == 1;
% % legend('Live','Infected','Location','southwest')
% % end 

 print -r600 -dpdf infectedVsLiveCondition1averaged
 
 hold off
 
 
 
 %%%2) CONDITION2
 figure2 = figure;
       
       axes1 = axes('Parent',figure2,'XMinorTick','on',...
    'FontSize',16,'FontName','Arial', 'YGrid','off');...
    %%%'XTick',[0 20 40 60 100],...
    

 axis('square')
   %'XScale','log',  'YScale','log',  
       
      
       
       % Uncomment the following line to preserve the X-limits of the axes
% % xlim([0 103]);
% % % Uncomment the following line to preserve the Y-limits of the axes
% % ylim([0.005 1.1]);

hold ('all')
       
      
      
       
       title([titleCondition2 'CFP' num2str(meanCondition2CFPInput) 'YFP' num2str(meanCondition2YFPInput)]) 
      xlabel('Hours postinfection') % x-axis label
ylabel('Cells') % y-axis label %%,'FontSize',16
     
     hold on
       
       errorbar(timeVectorHours, meanCondition2mCherry, seCondition2mCherry,...
     'LineStyle','none', 'LineWidth',2,'Color',[1 0 0],...
     'Marker','o', 'MarkerSize',5)
 
 if gfpChannel == 1;
 
 hold on
 
 errorbar(timeVectorHours, meanCondition2GFP, seCondition2GFP,...
     'LineStyle','none', 'LineWidth',2,'Color',[0 1 0],...
     'Marker','o', 'MarkerSize',5)
 
 end
 
 if cfpChannel == 1;
 
 hold on
 
 errorbar(timeVectorHours, meanCondition2CFP, seCondition2CFP,...
     'LineStyle','none', 'LineWidth',2,'Color',[0 1 1],...
     'Marker','o', 'MarkerSize',5)
 
 end
 
 if yfpChannel == 1;
 
 hold on
 
 errorbar(timeVectorHours, meanCondition2YFP, seCondition2YFP,...
     'LineStyle','none', 'LineWidth',2,'Color',[1 1 0],...
     'Marker','o', 'MarkerSize',5)
 
 end
 
if cfpChannel == 1 && yfpChannel == 1;
 
 hold on
 
 errorbar(timeVectorHours, meanCondition2CFPYFP, seCondition2CFPYFP,...
     'LineStyle','none', 'LineWidth',2,'Color',[0 1 0],...
     'Marker','o', 'MarkerSize',5)
 
 end


% % if legendOn == 1;
% % legend('Live','Infected','Location','southwest')
% % end 

 print -r600 -dpdf infectedVsLiveCondition2averaged
 
 hold off
 
 %%%3) CONDITION3
 figure3 = figure;
       
       axes1 = axes('Parent',figure3,'XMinorTick','on',...
    'FontSize',16,'FontName','Arial',  'YGrid','off');...
    %%%'XTick',[0 20 40 60 100],...
    

 axis('square')
   %'XScale','log',  'YScale','log', 'YScale','log', 
       
      
       
       % Uncomment the following line to preserve the X-limits of the axes
% % xlim([0 103]);
% % % Uncomment the following line to preserve the Y-limits of the axes
% % ylim([0.005 1.1]);

hold ('all')
       
      
      
       
      title([titleCondition3 'CFP' num2str(meanCondition3CFPInput) 'YFP' num2str(meanCondition3YFPInput)]) 
      xlabel('Hours postinfection') % x-axis label
ylabel('Cells') % y-axis label %%,'FontSize',16
     
     hold on
       
       errorbar(timeVectorHours, meanCondition3mCherry, seCondition3mCherry,...
     'LineStyle','none', 'LineWidth',2,'Color',[1 0 0],...
     'Marker','o', 'MarkerSize',5)
 
 if gfpChannel == 1;
 
 hold on
 
 errorbar(timeVectorHours, meanCondition3GFP, seCondition3GFP,...
     'LineStyle','none', 'LineWidth',2,'Color',[0 1 0],...
     'Marker','o', 'MarkerSize',5)
 
 end
 
 if cfpChannel == 1;
 
 hold on
 
 errorbar(timeVectorHours, meanCondition3CFP, seCondition3CFP,...
     'LineStyle','none', 'LineWidth',2,'Color',[0 1 1],...
     'Marker','o', 'MarkerSize',5)
 
 end
 
 if yfpChannel == 1;
 
 hold on
 
 errorbar(timeVectorHours, meanCondition3YFP, seCondition3YFP,...
     'LineStyle','none', 'LineWidth',2,'Color',[1 1 0],...
     'Marker','o', 'MarkerSize',5)
 
 end
 
if cfpChannel == 1 && yfpChannel == 1;
 
 hold on
 
 errorbar(timeVectorHours, meanCondition3CFPYFP, seCondition3CFPYFP,...
     'LineStyle','none', 'LineWidth',2,'Color',[0 1 0],...
     'Marker','o', 'MarkerSize',5)
 
 end


% % if legendOn == 1;
% % legend('Live','Infected','Location','southwest')
% % end 

 print -r600 -dpdf infectedVsLiveCondition3averaged
 
 hold off
 
 %%%4) CONDITION4
 figure4 = figure;
       
       axes1 = axes('Parent',figure4,'XMinorTick','on',...
    'FontSize',16,'FontName','Arial', 'YGrid','off');...
    %%%'XTick',[0 20 40 60 100],...
    

 axis('square')
   %'XScale','log', 'YScale','log',   
       
      
       
       % Uncomment the following line to preserve the X-limits of the axes
% % xlim([0 103]);
% % % Uncomment the following line to preserve the Y-limits of the axes
% % ylim([0.005 1.1]);

hold ('all')
       
    title([titleCondition4 'CFP' num2str(meanCondition4CFPInput) 'YFP' num2str(meanCondition4YFPInput)]) 
      xlabel('Hours postinfection') % x-axis label
ylabel('Cells') % y-axis label %%,'FontSize',16
     
     hold on
       
       errorbar(timeVectorHours, meanCondition4mCherry, seCondition4mCherry,...
     'LineStyle','none', 'LineWidth',2,'Color',[1 0 0],...
     'Marker','o', 'MarkerSize',5)
 
 if gfpChannel == 1;
 
 hold on
 
 errorbar(timeVectorHours, meanCondition4GFP, seCondition4GFP,...
     'LineStyle','none', 'LineWidth',2,'Color',[0 1 0],...
     'Marker','o', 'MarkerSize',5)
 
 end
 
 if cfpChannel == 1;
 
 hold on
 
 errorbar(timeVectorHours, meanCondition4CFP, seCondition4CFP,...
     'LineStyle','none', 'LineWidth',2,'Color',[0 1 1],...
     'Marker','o', 'MarkerSize',5)
 
 end
 
 if yfpChannel == 1;
 
 hold on
 
 errorbar(timeVectorHours, meanCondition4YFP, seCondition4YFP,...
     'LineStyle','none', 'LineWidth',2,'Color',[1 1 0],...
     'Marker','o', 'MarkerSize',5)
 
 end
 
if cfpChannel == 1 && yfpChannel == 1;
 
 hold on
 
 errorbar(timeVectorHours, meanCondition4CFPYFP, seCondition4CFPYFP,...
     'LineStyle','none', 'LineWidth',2,'Color',[0 1 0],...
     'Marker','o', 'MarkerSize',5)
 
 end


% % if legendOn == 1;
% % legend('Live','Infected','Location','southwest')
% % end 

 print -r600 -dpdf infectedVsLiveCondition4averaged
 
 hold off
 
 %%%5) CONDITION 5
 figure5 = figure;
       
       axes1 = axes('Parent',figure5,'XMinorTick','on',...
    'FontSize',16,'FontName','Arial', 'YGrid','off');...
    %%%'XTick',[0 20 40 60 100],...
    

 axis('square')
   %'XScale','log', 'YScale','log',   
       
      
       
       % Uncomment the following line to preserve the X-limits of the axes
% % xlim([0 103]);
% % % Uncomment the following line to preserve the Y-limits of the axes
% % ylim([0.005 1.1]);

hold ('all')
       
  title([titleCondition5 'CFP' num2str(meanCondition5CFPInput) 'YFP' num2str(meanCondition5YFPInput)]) 
      xlabel('Hours postinfection') % x-axis label
ylabel('Cells') % y-axis label %%,'FontSize',16
     
     hold on
       
       errorbar(timeVectorHours, meanCondition5mCherry, seCondition5mCherry,...
     'LineStyle','none', 'LineWidth',2,'Color',[1 0 0],...
     'Marker','o', 'MarkerSize',5)
 
 if gfpChannel == 1;
 
 hold on
 
 errorbar(timeVectorHours, meanCondition5GFP, seCondition5GFP,...
     'LineStyle','none', 'LineWidth',2,'Color',[0 1 0],...
     'Marker','o', 'MarkerSize',5)
 
 end
 
 if cfpChannel == 1;
 
 hold on
 
 errorbar(timeVectorHours, meanCondition5CFP, seCondition5CFP,...
     'LineStyle','none', 'LineWidth',2,'Color',[0 1 1],...
     'Marker','o', 'MarkerSize',5)
 
 end
 
 if yfpChannel == 1;
 
 hold on
 
 errorbar(timeVectorHours, meanCondition5YFP, seCondition5YFP,...
     'LineStyle','none', 'LineWidth',2,'Color',[1 1 0],...
     'Marker','o', 'MarkerSize',5)
 
 end
 
if cfpChannel == 1 && yfpChannel == 1;
 
 hold on
 
 errorbar(timeVectorHours, meanCondition5CFPYFP, seCondition5CFPYFP,...
     'LineStyle','none', 'LineWidth',2,'Color',[0 1 0],...
     'Marker','o', 'MarkerSize',5)
 
 end


% % if legendOn == 1;
% % legend('Live','Infected','Location','southwest')
% % end 

 print -r600 -dpdf infectedVsLiveCondition5averaged
 
 hold off
 
  %%%6) all infected overlay
  if gfpChannel == 1;
  
 figure6 = figure;
       
       axes1 = axes('Parent',figure6,'YScale','linear','XMinorTick','on',...
    'FontSize',12,'FontName','Arial', 'YGrid','off');...
    %%%'XTick',[0 20 40 60 100],...
    

 axis('square')
   %'XScale','log',    
       
      
       
       % Uncomment the following line to preserve the X-limits of the axes
% % xlim([0 103]);
% % % Uncomment the following line to preserve the Y-limits of the axes
% % ylim([0.005 1.1]);

hold ('all')

errorbar(timeVectorHours, meanCondition1GFP, seCondition1GFP,...
     'LineStyle','none', 'LineWidth',2,'Color',[0 0 1],...
     'Marker','o', 'MarkerSize',5)
 
 hold on
 
 
 
 errorbar(timeVectorHours, meanCondition2GFP, seCondition2GFP,...
     'LineStyle','none', 'LineWidth',2,'Color',[1 0 0],...
     'Marker','o', 'MarkerSize',5)
 
 hold on
 
 errorbar(timeVectorHours, meanCondition3GFP, seCondition3GFP,...
     'LineStyle','none', 'LineWidth',2,'Color',[1 0 1],...
     'Marker','o', 'MarkerSize',5)

 hold on;
 
 errorbar(timeVectorHours, meanCondition4GFP, seCondition4GFP,...
     'LineStyle','none', 'LineWidth',2,'Color',[0 1 0],...
     'Marker','o', 'MarkerSize',5)
 
 hold on;
 
 errorbar(timeVectorHours, meanCondition5GFP, seCondition5GFP,...
     'LineStyle','none', 'LineWidth',2,'Color',[0 1 1],...
     'Marker','o', 'MarkerSize',5)
 
 hold on;
 
 title('Infected under different conditions')
 
 hold on
 
% Create xlabel
xlabel('Hours postinfection','FontSize',12,'FontName','Arial');

% Create ylabel
ylabel('Cells','FontSize',12,'FontName','Arial');

hold on

% Create title
title('Infected under different conditions','FontSize',12,...
    'FontName','Arial');


% Create legend
% % legend1 = legend(axes1,'show');
% % set(legend1,...
% %     'Position',[0.217261904761905 0.646825396825397 0.2625 0.257142857142857]);

legend(titleCondition1,titleCondition2, titleCondition3, titleCondition4, titleCondition5,'Location','northwest')
 
 print -r600 -dpdf overlayOfInfectionsHotColdNoDrugEFV
 
 hold off
  end
end

if averageMultipleExperiments ==1;
    
    
    
    cd(experiment1MatfileLocation);
    
    load([num2str(experiment1date) 'allFOVcombined']);%%%%NOTE EACH ROW IS THE NUMBER OF CELLS POSITIVE FOR MCHERRY OR GFP IN FOV, NOT FLUOR VALUES!!!
    
    %%%HOT = 20% INFECTION, COLD = 2% INFECTION
    
controlFOVsGFPExp1 =matrixGFPCells(1:15, :);
hotNoDrugFOVsGFPExp1 = matrixGFPCells(16:30, :);
hotEFVFOVsGFPExp1 = matrixGFPCells(31:45, :);
coldNoDrugFOVsGFPExp1 = matrixGFPCells(61:75, :);
coldEFVFOVsGFPExp1 = matrixGFPCells(46:60, :);

controlFOVsmCherryExp1 =matrixmCherryCells(1:15, :);
hotNoDrugFOVsmCherryExp1 = matrixmCherryCells(16:30, :);
hotEFVFOVsmCherryExp1 = matrixmCherryCells(31:45, :);
coldNoDrugFOVsmCherryExp1 = matrixmCherryCells(61:75, :);
coldEFVFOVsmCherryExp1 = matrixmCherryCells(46:60, :);
    
matrixGFPCells =[];
matrixmCherryCells =[];

cd(experiment2MatfileLocation);
    
    load([num2str(experiment2date) 'allFOVcombined']);
    
    matrixGFPExp2 = matrixGFPCells;
    
    matrixMcherryExp2 = matrixmCherryCells;
    
    controlFOVsGFPExp2 =matrixGFPCells(1:15, :);
hotNoDrugFOVsGFPExp2 = matrixGFPCells(16:30, :);
hotEFVFOVsGFPExp2 = matrixGFPCells(31:45, :);
coldNoDrugFOVsGFPExp2 = matrixGFPCells(61:75, :);
coldEFVFOVsGFPExp2 = matrixGFPCells(46:60, :);

controlFOVsmCherryExp2 =matrixmCherryCells(1:15, :);
hotNoDrugFOVsmCherryExp2 = matrixmCherryCells(16:30, :);
hotEFVFOVsmCherryExp2 = matrixmCherryCells(31:45, :);
coldNoDrugFOVsmCherryExp2 = matrixmCherryCells(61:75, :);
coldEFVFOVsmCherryExp2 = matrixmCherryCells(46:60, :);
    
matrixGFPCells =[];
matrixmCherryCells =[];
    
     
cd(experiment3MatfileLocation);
    
    load([num2str(experiment3date) 'allFOVcombined']);
    
    matrixGFPExp3 = matrixGFPCells;
    
    matrixMcherryExp3 = matrixmCherryCells;
    
     controlFOVsGFPExp3 =matrixGFPCells(1:15, :);
hotNoDrugFOVsGFPExp3 = matrixGFPCells(16:30, :);
hotEFVFOVsGFPExp3 = matrixGFPCells(31:45, :);
coldNoDrugFOVsGFPExp3 = matrixGFPCells(61:75, :);
coldEFVFOVsGFPExp3 = matrixGFPCells(46:60, :);

controlFOVsmCherryExp3 =matrixmCherryCells(1:15, :);
hotNoDrugFOVsmCherryExp3 = matrixmCherryCells(16:30, :);
hotEFVFOVsmCherryExp3 = matrixmCherryCells(31:45, :);
coldNoDrugFOVsmCherryExp3 = matrixmCherryCells(61:75, :);
coldEFVFOVsmCherryExp3 = matrixmCherryCells(46:60, :);
    
matrixGFPCells =[];
matrixmCherryCells =[];
     
     combinedAllExpGFP = [controlFOVsGFPExp1; controlFOVsGFPExp2; controlFOVsGFPExp3;...
       hotNoDrugFOVsGFPExp1; hotNoDrugFOVsGFPExp2; hotNoDrugFOVsGFPExp3;...
         hotEFVFOVsGFPExp1; hotEFVFOVsGFPExp2; hotEFVFOVsGFPExp3;...
         coldNoDrugFOVsGFPExp1; coldNoDrugFOVsGFPExp2; coldNoDrugFOVsGFPExp3;...
         coldEFVFOVsGFPExp1; coldEFVFOVsGFPExp2; coldEFVFOVsGFPExp3];
         
         
         %];
     
     combinedAllExpMcherry = [controlFOVsmCherryExp1; controlFOVsmCherryExp2; controlFOVsmCherryExp3;...
         hotNoDrugFOVsmCherryExp1; hotNoDrugFOVsmCherryExp2; hotNoDrugFOVsmCherryExp3;...
         hotEFVFOVsmCherryExp1; hotEFVFOVsmCherryExp2; hotEFVFOVsmCherryExp3;...
         coldNoDrugFOVsmCherryExp1; coldNoDrugFOVsmCherryExp2; coldNoDrugFOVsmCherryExp3;...
         coldEFVFOVsmCherryExp1; coldEFVFOVsmCherryExp2; coldEFVFOVsmCherryExp3];
    
    
        save ('combinedAllExpMatfile', 'combinedAllExpGFP', 'combinedAllExpMcherry'); 
        
        clear all;
        
        controlFOVs =[1:45];
hotNoDrugFOVs = [46:90];
hotEFVFOVs = [91:135];
coldNoDrugFOVs = [136:180];
coldEFVFOVs = [181:225];
        
        
        
        nameMatfileForStoringAllFOV = 'combinedAllExpMatfile';
    
    load (nameMatfileForStoringAllFOV);
    
    controlMatrixmCherry = combinedAllExpMcherry(controlFOVs,:);
    hotNoDrugMatrixmCherry = combinedAllExpMcherry(hotNoDrugFOVs, :);
    hotEFVMatrixmCherry =combinedAllExpMcherry(hotEFVFOVs,:);
    coldNoDrugMatrixmCherry = combinedAllExpMcherry(coldNoDrugFOVs,:);
    coldEFVMatrixmCherry = combinedAllExpMcherry(coldEFVFOVs,:);
    
    controlMatrixGFP = combinedAllExpGFP(controlFOVs,:);
    hotNoDrugMatrixGFP = combinedAllExpGFP(hotNoDrugFOVs,:);
    hotEFVMatrixGFP = combinedAllExpGFP(hotEFVFOVs,:);
    coldNoDrugMatrixGFP = combinedAllExpGFP(coldNoDrugFOVs,:);
    coldEFVMatrixGFP = combinedAllExpGFP(coldEFVFOVs,:);
    
    
    
    meanControlmCherry = mean(controlMatrixmCherry);
    meanHotNoDrugmCherry = mean(hotNoDrugMatrixmCherry);
    meanHotEFVmCherry = mean(hotEFVMatrixmCherry);
    meanColdNoDrugmCherry = mean(coldNoDrugMatrixmCherry);
    meanColdEFVmCherry = mean(coldEFVMatrixmCherry);
    
    meanControlGFP = mean(controlMatrixGFP);
    meanHotNoDrugGFP = mean(hotNoDrugMatrixGFP);
    meanHotEFVGFP = mean(hotEFVMatrixGFP);
    meanColdNoDrugGFP = mean(coldNoDrugMatrixGFP);
    meanColdEFVGFP = mean(coldEFVMatrixGFP);
    
    seControlmCherry = std(controlMatrixmCherry)./numel(controlFOVs);
    seHotNoDrugmCherry = std(hotNoDrugMatrixmCherry)./numel(hotNoDrugFOVs);
    seHotEFVmCherry = std(hotEFVMatrixmCherry)./numel(hotEFVFOVs);
    seColdNoDrugmCherry = std(coldNoDrugMatrixmCherry)./numel(coldNoDrugFOVs);
    seColdEFVmCherry = std(coldEFVMatrixmCherry)./numel(coldEFVFOVs);
    
    seControlGFP = std(controlMatrixGFP)./numel(controlFOVs);
    seHotNoDrugGFP = std(hotNoDrugMatrixGFP)./numel(hotNoDrugFOVs);
    seHotEFVGFP = std(hotEFVMatrixGFP)./numel(hotEFVFOVs);
    seColdNoDrugGFP = std(coldNoDrugMatrixGFP)./numel(coldNoDrugFOVs);
    seColdEFVGFP = std(coldEFVMatrixGFP)./numel(coldEFVFOVs);

fFirst = 1;

fLast = 184;

timeBetweenFramesInMinutes = 15;

timeStartedAfterInfectionHours= 2;

timeVectorHours = (((fFirst:fLast)./(60/timeBetweenFramesInMinutes)))+ timeStartedAfterInfectionHours;
legendOn = 0;

% % % % % %%%1) control
% % % % %  figure1 = figure;
% % % % %        
% % % % %        axes1 = axes('Parent',figure1,'XMinorTick','on',...
% % % % %     'FontSize',16,'FontName','Arial', 'YGrid','off');...
% % % % %     %%%'XTick',[0 20 40 60 100],...
% % % % %     
% % % % % 
% % % % %  axis('square')
% % % % %    %'XScale','log', 'YScale','log',   
% % % % %        
% % % % %       
% % % % %        
% % % % %        % Uncomment the following line to preserve the X-limits of the axes
% % % % % % % xlim([0 103]);
% % % % % % % % Uncomment the following line to preserve the Y-limits of the axes
% % % % % % % ylim([0.005 1.1]);
% % % % % 
% % % % % hold ('all')
% % % % %        
% % % % %       
% % % % %       
% % % % %        
% % % % %        errorbar(timeVectorHours, meanControlmCherry, seControlmCherry,...
% % % % %      'LineStyle','none', 'LineWidth',2,'Color',[1 0 0],...
% % % % %      'Marker','o', 'MarkerSize',5)
% % % % %  
% % % % %  
% % % % %  
% % % % %  hold on
% % % % %  
% % % % %  errorbar(timeVectorHours, meanControlGFP, seControlGFP,...
% % % % %      'LineStyle','none', 'LineWidth',2,'Color',[0 1 0],...
% % % % %      'Marker','o', 'MarkerSize',5)
% % % % %  
% % % % %  hold on
% % % % %  
% % % % %  title('Uninfected combined experiments')
% % % % %  
% % % % %  hold on
% % % % %  
% % % % %  xlabel('Hours postinfection') % x-axis label
% % % % % ylabel('Cells') % y-axis label %%,'FontSize',16
% % % % % 
% % % % % hold on
% % % % % if legendOn == 1;
% % % % % legend('Live','Infected','Location','southwest')
% % % % % end 
% % % % % 
% % % % %  print -r600 -dpdf infectedVsLiveControlAveragedCombined
% % % % %  
% % % % %  hold off
 
 
 
 %%%2) hot no drug
 figure3 = figure;
       
       axes1 = axes('Parent',figure3,'XMinorTick','off',...
    'FontSize',16,'FontName','Arial',  'YGrid','off');...
    %%%'XTick',[0 20 40 60 100],...
    

 %axis('square')
   %'XScale','log',  'YScale','log', 'YScale','log', 
       
      
       
       % Uncomment the following line to preserve the X-limits of the axes
% % xlim([0 103]);
% % % Uncomment the following line to preserve the Y-limits of the axes
ylim([0 120]);

hold ('all')
       
      
      
       
% % %        errorbar(timeVectorHours(1:2:end), meanHotEFVmCherry(1:2:end), seHotEFVmCherry(1:2:end),...
% % %      'LineStyle','none', 'LineWidth',2,'Color',[0 0 0],...
% % %      'Marker','o', 'MarkerSize',5)
 
  errorbar(timeVectorHours(1:2:end), meanHotNoDrugmCherry(1:2:end), seHotNoDrugmCherry(1:2:end),...
     'LineStyle','none', 'LineWidth',1,'Color',[0 0 0], 'Marker','o', 'MarkerSize',1.5, 'MarkerFaceColor', [0 0 0])
     
 
 
 hold on
 
% % % %  errorbar(timeVectorHours, meanHotEFVGFP, seHotEFVGFP,...
% % % %      'LineStyle','none', 'LineWidth',2,'Color',[0 0.5 0],...
% % % %      'Marker','o', 'MarkerSize',5)
 
 ha= errorbar(timeVectorHours(1:2:end),  meanHotNoDrugGFP(1:2:end),  seHotNoDrugGFP(1:2:end),...
     'LineStyle','none', 'LineWidth',1,'Color',[0 0.5 0], 'Marker','o', 'MarkerSize',1.5, 'MarkerFaceColor', [0 0.5 0])
 
% % %  %%%%modify error bar caps
% % % hb = get(ha,'children'); 
% % % Xdata = get(hb(2),'Xdata');
% % % temp = 4:3:length(Xdata);
% % % temp(3:3:end) = [];
% % % % xleft and xright contain the indices of the left and right
% % % %  endpoints of the horizontal lines
% % % xleft = temp; xright = temp+1;
% % % % Increase line length by 0.2 units
% % % Xdata(xleft) = Xdata(xleft) - .00001;
% % % Xdata(xright) = Xdata(xright) + .00001;
% % % set(hb(2),'Xdata',Xdata)
     

% % %  hold on;
% % %  title('Hot infection 30nM EFV combined experiments')
% % %  
% % %  hold on
% % %  
% % %  xlabel('Hours postinfection') % x-axis label
% % % ylabel('Cells') % y-axis label
% % % 
% % % hold on
% % % 
% % % if legendOn == 1;
% % % legend('Live','Infected','Location','southwest')
% % % end 


 
 cd('\\fs01\Lab\PI Sigal Lab\papersInProgress\optimumLaurelle\revision\revisionFigures')


saveas(gcf,'noDrugHotTimelapse','meta')
 
 hold off
       
      
      
       
% % % % %        errorbar(timeVectorHours, meanHotNoDrugmCherry, seHotNoDrugmCherry,...
% % % % %      'LineStyle','none', 'LineWidth',2,'Color',[0 0 0],...
% % % % %      'Marker','o', 'MarkerSize',5)
% % % % %  
% % % % %  
% % % % %  hold on
% % % % %  
% % % % %  errorbar(timeVectorHours, meanHotNoDrugGFP, seHotNoDrugGFP,...
% % % % %      'LineStyle','none', 'LineWidth',2,'Color',[0 0.5 0],...
% % % % %      'Marker','o', 'MarkerSize',5)
% % % % %  
% % % % %  hold on;
% % % % %  
% % % % %  title('Hot infection no drug combined experiments')
% % % % %  
% % % % %  hold on
% % % % %  
% % % % %  xlabel('Hours postinfection') % x-axis label
% % % % % ylabel('Cells') % y-axis label
% % % % % 
% % % % % hold on
% % % % % 
% % % % % if legendOn == 1;
% % % % % legend('Live','Infected','Location','southwest')
% % % % % end 
% % % % % 
% % % % %  print -r600 -dpdf infectedVsLiveHotNoDrugAveragedCombined
 
 hold off
 
 %%%3) hot EFV
 figure3 = figure;
       
       axes1 = axes('Parent',figure3,'XMinorTick','off',...
    'FontSize',16,'FontName','Arial',  'YGrid','off');...
    %%%'XTick',[0 20 40 60 100],...
    
ylim([0 120]);
 %axis('square')
   %'XScale','log',  'YScale','log', 'YScale','log', 
       
      
       
       % Uncomment the following line to preserve the X-limits of the axes
% % xlim([0 103]);
% % % Uncomment the following line to preserve the Y-limits of the axes
% % ylim([0.005 1.1]);

hold ('all')
       
      
      
       
% % %        errorbar(timeVectorHours(1:2:end), meanHotEFVmCherry(1:2:end), seHotEFVmCherry(1:2:end),...
% % %      'LineStyle','none', 'LineWidth',2,'Color',[0 0 0],...
% % %      'Marker','o', 'MarkerSize',5)
 
  errorbar(timeVectorHours(1:2:end), meanHotEFVmCherry(1:2:end), seHotEFVmCherry(1:2:end),...
     'LineStyle','none', 'LineWidth',1,'Color',[0 0 0], 'Marker','o', 'MarkerSize',1.5, 'MarkerFaceColor', [0 0 0])
     
 
 
 hold on
 
% % % %  errorbar(timeVectorHours, meanHotEFVGFP, seHotEFVGFP,...
% % % %      'LineStyle','none', 'LineWidth',2,'Color',[0 0.5 0],...
% % % %      'Marker','o', 'MarkerSize',5)
 
 ha= errorbar(timeVectorHours(1:2:end), meanHotEFVGFP(1:2:end), seHotEFVGFP(1:2:end),...
     'LineStyle','none', 'LineWidth',1,'Color',[0 0.5 0], 'Marker','o', 'MarkerSize',1.5, 'MarkerFaceColor', [0 0.5 0])
 
% % %  %%%%modify error bar caps
% % % hb = get(ha,'children'); 
% % % Xdata = get(hb(2),'Xdata');
% % % temp = 4:3:length(Xdata);
% % % temp(3:3:end) = [];
% % % % xleft and xright contain the indices of the left and right
% % % %  endpoints of the horizontal lines
% % % xleft = temp; xright = temp+1;
% % % % Increase line length by 0.2 units
% % % Xdata(xleft) = Xdata(xleft) - .00001;
% % % Xdata(xright) = Xdata(xright) + .00001;
% % % set(hb(2),'Xdata',Xdata)
     

% % %  hold on;
% % %  title('Hot infection 30nM EFV combined experiments')
% % %  
% % %  hold on
% % %  
% % %  xlabel('Hours postinfection') % x-axis label
% % % ylabel('Cells') % y-axis label
% % % 
% % % hold on
% % % 
% % % if legendOn == 1;
% % % legend('Live','Infected','Location','southwest')
% % % end 


 
 cd('\\fs01\Lab\PI Sigal Lab\papersInProgress\optimumLaurelle\revision\revisionFigures')


saveas(gcf,'EFVhotTimelapse','meta')
 
 hold off
 
% % %  %%%4) cold no drug
% % %  figure4 = figure;
% % %        
% % %        axes1 = axes('Parent',figure4,'XMinorTick','on',...
% % %     'FontSize',16,'FontName','Arial', 'YGrid','off');...
% % %     %%%'XTick',[0 20 40 60 100],...
% % %     
% % % 
% % %  axis('square')
% % %    %'XScale','log', 'YScale','log',   
% % %        
% % %       
% % %        
% % %        % Uncomment the following line to preserve the X-limits of the axes
% % % % % xlim([0 103]);
% % % % % % Uncomment the following line to preserve the Y-limits of the axes
% % % % % ylim([0.005 1.1]);
% % % 
% % % hold ('all')
% % %        
% % %       
% % %       
% % %        
% % %        errorbar(timeVectorHours, meanColdNoDrugmCherry, seColdNoDrugmCherry,...
% % %      'LineStyle','none', 'LineWidth',2,'Color',[1 0 0],...
% % %      'Marker','o', 'MarkerSize',5)
% % %  
% % %  
% % %  hold on
% % %  
% % %  errorbar(timeVectorHours, meanColdNoDrugGFP, seColdNoDrugGFP,...
% % %      'LineStyle','none', 'LineWidth',2,'Color',[0 1 0],...
% % %      'Marker','o', 'MarkerSize',5)
% % %  
% % %  hold on;
% % %  
% % %  title('Cold infection no drug combined experiments')
% % %  
% % %  hold on
% % %  
% % %  xlabel('Hours postinfection') % x-axis label
% % % ylabel('Cells') % y-axis label
% % % 
% % % hold on
% % % 
% % % if legendOn == 1;
% % % legend('Live','Infected','Location','southwest')
% % % end 
% % %  
% % %  print -r600 -dpdf infectedVsLiveColdNoDrugAveragedCombined
% % %  
% % %  hold off
% % %  
% % %  %%%5) Cold EFV
% % %  figure5 = figure;
% % %        
% % %        axes1 = axes('Parent',figure5,'XMinorTick','on',...
% % %     'FontSize',16,'FontName','Arial', 'YGrid','off');...
% % %     %%%'XTick',[0 20 40 60 100],...
% % %     
% % % 
% % %  axis('square')
% % %    %'XScale','log', 'YScale','log',   
% % %        
% % %       
% % %        
% % %        % Uncomment the following line to preserve the X-limits of the axes
% % % % % xlim([0 103]);
% % % % % % Uncomment the following line to preserve the Y-limits of the axes
% % % % % ylim([0.005 1.1]);
% % % 
% % % hold ('all')
% % %        
% % %       
% % %       
% % %        
% % %        errorbar(timeVectorHours, meanColdEFVmCherry, seColdEFVmCherry,...
% % %      'LineStyle','none', 'LineWidth',2,'Color',[1 0 0],...
% % %      'Marker','o', 'MarkerSize',5)
% % %  
% % %  
% % %  hold on
% % %  
% % %  errorbar(timeVectorHours, meanColdEFVGFP, seColdEFVGFP,...
% % %      'LineStyle','none', 'LineWidth',2,'Color',[0 1 0],...
% % %      'Marker','o', 'MarkerSize',5)
% % %  
% % %  hold on;
% % %  
% % %  title('Cold Infection 30nM EFV combined experiments')
% % %  
% % %  hold on
% % %  
% % %  xlabel('Hours postinfection') % x-axis label
% % % ylabel('Cells') % y-axis label
% % % 
% % % hold on
% % % 
% % % if legendOn == 1;
% % % legend('Live','Infected','Location','southwest')
% % % end 
% % %  
% % %  print -r600 -dpdf infectedVsLiveColdEFVAveragedCombined
% % %  
% % %  hold off
% % %  
% % %   %%%6) all infected overlay
% % %  figure6 = figure;
% % %        
% % %        axes1 = axes('Parent',figure6,'YScale','linear','XMinorTick','on',...
% % %     'FontSize',12,'FontName','Arial', 'YGrid','off');...
% % %     %%%'XTick',[0 20 40 60 100],...
% % %     
% % % 
% % %  axis('square')
% % %    %'XScale','log',    
% % %        
% % %       
% % %        
% % %        % Uncomment the following line to preserve the X-limits of the axes
% % % % % xlim([0 103]);
% % % % % % Uncomment the following line to preserve the Y-limits of the axes
% % % % % ylim([0.005 1.1]);
% % % 
% % % hold ('all')
% % % 
% % % errorbar(timeVectorHours, meanControlGFP, seControlGFP,...
% % %      'LineStyle','none', 'LineWidth',2,'Color',[0 0 1],...
% % %      'Marker','o', 'MarkerSize',5)
% % %  
% % %  hold on
% % %  
% % %  
% % %  
% % %  errorbar(timeVectorHours, meanHotNoDrugGFP, seHotNoDrugGFP,...
% % %      'LineStyle','none', 'LineWidth',2,'Color',[1 0 0],...
% % %      'Marker','o', 'MarkerSize',5)
% % %  
% % %  hold on
% % %  
% % %  errorbar(timeVectorHours, meanHotEFVGFP, seHotEFVGFP,...
% % %      'LineStyle','none', 'LineWidth',2,'Color',[1 0 1],...
% % %      'Marker','o', 'MarkerSize',5)
% % % 
% % %  hold on;
% % %  
% % %  errorbar(timeVectorHours, meanColdNoDrugGFP, seColdNoDrugGFP,...
% % %      'LineStyle','none', 'LineWidth',2,'Color',[0 1 0],...
% % %      'Marker','o', 'MarkerSize',5)
% % %  
% % %  hold on;
% % %  
% % %  errorbar(timeVectorHours, meanColdEFVGFP, seColdEFVGFP,...
% % %      'LineStyle','none', 'LineWidth',2,'Color',[0 1 1],...
% % %      'Marker','o', 'MarkerSize',5)
% % %  
% % %  hold on;
% % %  
% % %  title('Infected under different conditions combined experiments')
% % %  
% % %  hold on
% % %  
% % % % Create xlabel
% % % xlabel('Hours postinfection','FontSize',12,'FontName','Arial');
% % % 
% % % % Create ylabel
% % % ylabel('Cells','FontSize',12,'FontName','Arial');
% % % 
% % % hold on
% % % 
% % % % Create title
% % % title('Infected under different conditions','FontSize',12,...
% % %     'FontName','Arial');
% % % 
% % % 
% % % 
% % % % Create legend
% % % % % legend1 = legend(axes1,'show');
% % % % % set(legend1,...
% % % % %     'Position',[0.217261904761905 0.646825396825397 0.2625 0.257142857142857]);
% % % 
% % % legend('Control','Hot no drug', 'Hot EFV', 'Cold no drug', 'Cold EFV','Location','northwest')
% % %  
% % %  print -r600 -dpdf overlayOfInfectionsHotColdNoDrugEFVCombined
% % %  
% % %  hold off
    
end
    
    
